# Supplementary material for: Structure and Non-Structure of Centrosomal Proteins
Source: PLoS One. 2013 May 9;8(5):e62633. doi: 10.1371/journal.pone.0062633 (PMC3650010; doi:10.1371/journal.pone.0062633)
Supplement: Table S6 — Antibodies against centrosomal proteins produced in this study. (XLS) [file pone.0062633.s006.xls]

## Sheet: Eurogentech
	Supplementary Table 5 for the paper: "Structure and non-structure of centrosomal proteins". Antibodies developed in the study.
Summary CAPs purified by Eurogentech 08.01.2010						Summary CAPs purified by Eurogentech 08.01.2010
Rabbit number	Protein	Kda	WB	IF		Rabbit number	Protein	Kda	WB	IF
117	xNedd1	72	┼	┼		157	hTUBGCP6	200	–	┼
119	hFAM29A	108	┼	┼		158	hPCNT	378	–	–
120	xFAM29A	108	–	–		159	hPCNT	378	–	–
123	hMCRS1	50	–	–		160	hCETN3	19	?	┼
126	xMCRS1	50	–	–		161	hCETN3	19	?	┼
136	hCEP192	213	┼	┼		163	xCENT	19	?	–
137	hCEP192	213	–	–		164	hNUMA1	238	?	–
138	xCEP192	213	–	–		166	hCROCC	228	?	┼
140	hTUBGCP2	102	┼	–		168	hCEP250	281	?	┼
141	hTUBGCP2	102	–	–		171	hDNM2	98	┼	?
142	xTUBGCP2 (Xgrip110)	57	–	–		174	hCENPJ	153	┼	–
146	xTUBGCP3 (Xgrip109)	103	–	–		175	hCENPJ	153	–	┼
147	xTUBGCP3 (Xgrip109)	103	┼	–		176	hSASS6	74	–	–
148	hTUBGCP4	76	–	–		179	hSMU1	57	┼	–
149	hTUBGCP4	76	–	–		184	hCEP350	350	?	┼
152	hTUBGCP5	118	┼	–		186	hEB1	30	┼	┼
154	xTUBGCP6 (Xgrip210)	184	–	–		188	hEB1	30	┼	┼
155	xTUBGCP6 (Xgrip210)	184	–	–		189	hEB1	30	–	–
156	hTUBGCP6	200	–	–		151	xTUBGCP4 (Xgrip76)	76	–	–

## Sheet: Functional Facility
sera ready-to-use						Summary purified CAPS in the Functional Facility 19.02.2010
Rabbit nº	Protein	WB	IF			Rabbit nº	Ab name	[Ab] ug/ul	KDa	WB	IF
122	h MCRS1	┼	┼			116	116 xNedd1 pep1	3.4	72	–	–
136	h CEP192	┼	┼			116	116 xNedd1 pep2	1.08	72	┼	┼
141	h TUBGCP2	┼	┼			118	118 hFAM29A pep1	1.35	108	┼	?
142	xGrip110 (XTUBGCP2)	┼	┼			120	120 xFAM29 pep2	1.55	108	┼
145	h TUBGCP3	┼	┼			122	122 hMCRS1 pep2	4.4	51	┼	┼
147	xGrip109 (XTUBGCP3)	┼	┼			127	127 xMCRS1 pep3	1.2	51	–	┼
149	h TUBGCP4	┼	┼			136	136 hCep 192 pep1	1.56	213	–	┼
150	xGrip76 (XTUBGCP4)	┼	–			138	138 xCep 192 pep1	1.35	213	–	┼
153	h TUBGCP5	┼	┼			139	139 xCep 192 pep1	1.1	213	┼	┼
165	h NUMA1	┼	┼			141	141 hGCP2 pep3	3	102	┼	–
170	h DNM2	┼	?			145	145 hGCP3 pep3	3.36	103	┼	?
175	h CENPJ	┼	?			149	149 hGCP4 pep1	1.1	76	–	–
179	h SMU1	┼	?			153	153 hGCP5 pep2	1.62	118	┼	┼
186	h MAPRE1.1	┼	┼			165	165 hNUMA1 pep3	2.2	238	–	–
188	h MAPRE1.2	┼	┼			168	168 hCep250 pep1	1.05	281	–	–
154	xGrip210	┼	┼			142	142 xGrip110 pep2	0.4	57	–	–
						150	150 Xgrip76 pep1	3.2	76	┼	?
						160	160 hCETN3 pep1	1.5	19	–	?
						172	hRANBP1pep2	2.1	23	–	–
						186	hEB1 pep3	1.8	30	–	–
						122	h MCRS1 pep2-rep	1	51	┼	┼
						142	Xgrip110 pep3	0.47	57	┼	?
						170	hDNM2pep1	2	98	┼	?
						175	hCENPJ pep1	1.34	153	–	–
						165	165 hNUMA1 pep3	1	238	–	–
						165	hNUMA1 pep2	2.1	238	┼	┼
						184	hCep350pep1	0.6	350	–	┼
						163	xCETN3 pep2	1.4	19	?	?

## Sheet: Monoclonals
	Protein	KDa	WB	IF
	hFAM29	108	┼	–
	xFAM29	108	┼	–
	hMCRS1	50	–	–
	xMCRS1	50	–	–
	hC12orf41	50	–	–
	xC12orf41	50	–	–
	hGCP2	102	–	–
	xGrip210	184	–	–
	hGCP6	200	–	–
	hCENT	19	–	–
	CEP350	350	–	–
