# Supplementary material for: Structure and Non-Structure of Centrosomal Proteins
Source: PLoS One. 2013 May 9;8(5):e62633. doi: 10.1371/journal.pone.0062633 (PMC3650010; doi:10.1371/journal.pone.0062633)
Supplement: Table S7 — Commercially available antibodies against centrosomal proteins retrieved through bioinformatics analysis. (XLS) [file pone.0062633.s007.xls]

## Sheet: results
Supplementary table 6 for the paper "Structure and non-structure of centrosomal proteins": List of available antibodies against centrosomal proteins
GEN NAME	LINK ANTIBODIES	INFORMATION	REFSEQ
PSEN1	http://www.exactantigen.com/gene/human/PSEN1-antibody.html	PSEN1 - AD3; FAD; PS1; PSEN1; S182; presenilin 1 - presenilin 1 (Alzheimer disease 3)	NP_000012
PAFAH1B1	http://www.exactantigen.com/gene/human/PAFAH1B1-antibody.html	PAFAH1B1 - LIS1; LIS2; MDCR; MDS; PAFAH; PAFAH1B1 - platelet-activating factor acetylhydrolase, isoform Ib, alpha subunit 45kDa	NP_000421
PARP3	http://www.exactantigen.com/gene/human/PARP3-antibody.html	PARP3 - ADPRT3; ADPRTL2; ADPRTL3; IRT1; PARP3; hPARP-3; pADPRT-3 - poly (ADP-ribose) polymerase family, member 3	NP_001003931
CKAP5	http://www.exactantigen.com/gene/human/CKAP5-antibody.html	CKAP5 - CKAP5; FLJ35359; KIAA0097; TOG; TOGp; ch-TOG - cytoskeleton associated protein 5	NP_001008938
BIRC5	http://www.exactantigen.com/gene/human/survivin-antibody.html	survivin - API4; BIRC5; EPR-1; survivin - baculoviral IAP repeat-containing 5 (survivin)	NP_001012271
AURKC	http://www.exactantigen.com/gene/human/AURKC-antibody.html	AURKC - AIE2; AIK3; AURKC; AurC; STK13; aurora-C - aurora kinase C	NP_001015879
DYNLL1	http://www.exactantigen.com/gene/human/DYNLL1-antibody.html	DYNLL1 - DLC1; DLC8; DNCL1; DNCLC1; DYNLL1; LC8; LC8a; MGC126137; MGC126138; PIN; dynein light chain 1; hdlc1 - dynein, light chain, LC8-type 1	NP_001032584
TUBG1	http://www.exactantigen.com/gene/human/TUBG1-antibody.html	TUBG1 - TUBG; TUBG1; TUBGCP1 - tubulin, gamma 1	NP_001061
TUBG1	http://www.abcam.com/index.html?datasheet=16504	gamma Tubulin antibody - Centrosome Marker (ab16504)	NP_001061
TUBG1	http://www.abcam.com/index.html?datasheet=11316	gamma Tubulin antibody [GTU-88] - Centrosome Marker (ab11316)	NP_001061
TUBG1	http://www.abcam.com/index.html?datasheet=11321	gamma Tubulin antibody - Centrosome Marker (ab11321)	NP_001061
TUBG1	http://www.abcam.com/index.html?datasheet=11320	gamma Tubulin antibody - Centrosome Marker (ab11320)	NP_001061
TUBG1	http://www.abcam.com/index.html?datasheet=11319	gamma Tubulin antibody (Cy3) (ab11319)	NP_001061
CCNA2	http://www.exactantigen.com/gene/human/CCNA2-antibody.html	CCNA2 - CCN1; CCNA; CCNA2; cyclin A - cyclin A2	NP_001228
CCNA2	http://discover.nci.nih.gov/abminer/antibodyDetail.do?ID=603	Cyclin A - cyclin A2	NP_001228
CCNA2	http://discover.nci.nih.gov/abminer/antibodyDetail.do?ID=51	Cyclin A (S- & G2-phase Cyclin) Ab-6 - cyclin A2	NP_001228
CDC20	http://www.exactantigen.com/gene/human/CDC20-antibody.html	CDC20 - CDC20; CDC20A; MGC102824; bA276H19.3; p55CDC - cell division cycle 20 homolog (S. cerevisiae)	NP_001246
CDC20	http://discover.nci.nih.gov/abminer/antibodyDetail.do?ID=604	p55Cdc - CDC20 cell division cycle 20 homolog (S. cerevisiae)	NP_001246
CDC27	http://www.exactantigen.com/gene/human/CDC27-antibody.html	CDC27 - APC3; CDC27; CDC27Hs; D0S1430E; D17S978E; HNUC; nuc2 homolog - cell division cycle 27 homolog (S. cerevisiae)	NP_001247
CDC27	http://discover.nci.nih.gov/abminer/antibodyDetail.do?ID=590	CDC27 - cell division cycle 27	NP_001247
CRMP1	http://www.exactantigen.com/gene/human/CRMP1-antibody.html	CRMP1 - CRMP1; DPYSL1; DRP-1; DRP1 - collapsin response mediator protein 1	NP_001304
DYNC1H1	http://www.exactantigen.com/gene/human/DYNC1H1-antibody.html	DYNC1H1 - DHC1; DHC1a; DKFZp686P2245; DNCH1; DNCL; DNECL; DYHC; DYNC1H1; Dnchc1; HL-3; KIAA0325; p22 - dynein, cytoplasmic 1, heavy chain 1	NP_001367
DYNC1I2	http://www.exactantigen.com/gene/human/DYNC1I2-antibody.html	DYNC1I2 - DNCI2; DYNC1I2; FLJ21089; FLJ90842; IC2; MGC104199; MGC111094; MGC9324 - dynein, cytoplasmic 1, intermediate chain 2	NP_001369
GDI2	http://www.exactantigen.com/gene/human/GDI2-antibody.html	GDI2 - FLJ16452; FLJ37352; GDI2; RABGDIB - GDP dissociation inhibitor 2	NP_001485
BNC1	http://www.exactantigen.com/gene/human/basonuclin-antibody.html	basonuclin - BNC; BNC1; BSN1; HsT19447; basonuclin - basonuclin 1	NP_001708
CDC2	http://www.exactantigen.com/gene/human/CDC2-antibody.html	CDC2 - CDC2; CDC28A; CDK1; DKFZp686L20222; MGC111195; p34 protein kinase - cell division cycle 2, G1 to S and G2 to M	NP_001777
CDC2	http://discover.nci.nih.gov/abminer/antibodyDetail.do?ID=416	Cdc2 (pY15), Phospho-Specific - cell division cycle 2, G1 to S and G2 to M	NP_001777
CDC2	http://discover.nci.nih.gov/abminer/antibodyDetail.do?ID=228	cdc2 (Ab-2) - cell division cycle 2, G1 to S and G2 to M	NP_001777
CDC2	http://discover.nci.nih.gov/abminer/antibodyDetail.do?ID=419	Cdk1/Cdc2 - cell division cycle 2, G1 to S and G2 to M	NP_001777
CDC2	http://discover.nci.nih.gov/abminer/antibodyDetail.do?ID=246	cdk1/p34cdc2 Ab-2 - cell division cycle 2, G1 to S and G2 to M	NP_001777
CENPE	http://www.exactantigen.com/gene/human/CENPE-antibody.html	CENPE - CENPE; KIF10; centromere protein E - centromere protein E, 312kDa	NP_001804
CSNK1A1	http://www.exactantigen.com/gene/human/CSNK1A1-antibody.html	CSNK1A1 - CK1; CSNK1A1; HLCDGP1; PRO2975 - casein kinase 1, alpha 1	NP_001883
CSNK1D	http://www.exactantigen.com/gene/human/CSNK1D-antibody.html	CSNK1D - CSNK1D; HCKID - casein kinase 1, delta	NP_001884
GADD45A	http://www.exactantigen.com/gene/human/GADD45A-antibody.html	GADD45A - DDIT1; GADD45; GADD45A - growth arrest and DNA-damage-inducible, alpha	NP_001915
ID1	http://www.exactantigen.com/gene/human/ID1-antibody.html	ID1 - ID; ID1 - inhibitor of DNA binding 1, dominant negative helix-loop-helix protein	NP_002156
MARCKS	http://www.exactantigen.com/gene/human/MARCKS-antibody.html	MARCKS - 80K-L; FLJ14368; FLJ90045; MACS; MARCKS; MRACKS; PKCSL; PRKCSL; phosphomyristin - myristoylated alanine-rich protein kinase C substrate	NP_002347
MAP3K11	http://www.exactantigen.com/gene/human/MAP3K11-antibody.html	MAP3K11; MGC17114; MLK-3; MLK3; PTK1; SPRK - mitogen-activated protein kinase kinase kinase 11	NP_002410
NDN	http://www.exactantigen.com/gene/human/necdin-antibody.html	necdin - HsT16328; NDN; necdin - necdin homolog (mouse)	NP_002478
NEK2	http://www.exactantigen.com/gene/human/NEK2-antibody.html	NEK2 - HsPK 21; HsPK21; NEK2; NEK2A; NLK1 - NIMA (never in mitosis gene a)-related kinase 2	NP_002488
NPM1	http://www.exactantigen.com/gene/human/NPM1-antibody.html	NPM1 - B23; MGC104254; NPM; NPM1; nucleophosmin 1; numatrin - nucleophosmin (nucleolar phosphoprotein B23, numatrin)	NP_002511
ODF2	http://www.exactantigen.com/gene/human/ODF2-antibody.html	ODF2 - FLJ44866; MGC111096; MGC9034; ODF2; ODF2/1; ODF2/2; ODF84; cenexin 1 - outer dense fiber of sperm tails 2	NP_002531
PPP4C	http://www.exactantigen.com/gene/human/PPP4C-antibody.html	PPP4C - PP4; PPH3; PPP4C; PPX - protein phosphatase 4 (formerly X), catalytic subunit	NP_002711
PKACA	http://www.exactantigen.com/gene/human/PRKACA-antibody.html	PRKACA - MGC102831; MGC48865; PKA C-alpha; PKACA; PRKACA - protein kinase, cAMP-dependent, catalytic, alpha	NP_002721
PKACA	http://discover.nci.nih.gov/abminer/antibodyDetail.do?ID=144	PKAc - protein kinase, cAMP-dependent, catalytic, alpha	NP_002721
PRKAR2B	http://www.exactantigen.com/gene/human/PRKAR2B-antibody.html	PRKAR2B - H_RG363E19.2; PRKAR2; PRKAR2B; RII-BETA; WUGSC:H_RG363E19.2 - protein kinase, cAMP-dependent, regulatory, type II, beta	NP_002727
PRKAR2B	http://discover.nci.nih.gov/abminer/antibodyDetail.do?ID=148	PKARIIb - protein kinase, cAMP-dependent, regulatory, type II, beta	NP_002727
RANBP1	http://www.exactantigen.com/gene/human/RANBP1-antibody.html	RANBP1 - MGC88701; RANBP1 - RAN binding protein 1	NP_002873
SNCG	http://www.exactantigen.com/gene/human/SNCG-antibody.html	SNCG - BCSG1; SNCG; SR; persyn; synoretin - synuclein, gamma (breast cancer-specific protein 1)	NP_003078
TTK	http://www.exactantigen.com/gene/human/TTK-antibody.html	TTK - ESK; FLJ38280; MPS1L1; PYT; TTK - TTK protein kinase	NP_003309
UBE1	http://www.exactantigen.com/gene/human/UBA1-antibody.html	UBA1 - A1S9; A1S9T; A1ST; GXP1; MGC4781; UBA1; UBA1A; UBE1X - ubiquitin-like modifier activating enzyme 1	NP_003325
PTP4A1	http://www.exactantigen.com/gene/human/PRL-1-antibody.html	PRL 1 - DKFZp779M0721; HH72; PRL-1; PRL1; PTP(CAAX1); PTP4A1; PTPCAAX1 - protein tyrosine phosphatase type IVA, member 1	NP_003454
MAD1L1	http://www.exactantigen.com/gene/human/MAD1L1-antibody.html	MAD1L1 - HsMAD1; MAD1; MAD1-like 1 protein; MAD1L1; PIG9; TP53I9; TXBP181 - MAD1 mitotic arrest deficient-like 1 (yeast)	NP_003541
SSNA1	http://www.exactantigen.com/gene/human/NA14-antibody.html	NA14 - N14; NA-14; NA14; SSNA1 - Sjogren syndrome nuclear autoantigen 1	NP_003722
CDC16	http://www.exactantigen.com/gene/human/CDC16-antibody.html	CDC16 - APC6; CDC16 - cell division cycle 16 homolog (S. cerevisiae)	NP_003894
CETN1	http://www.exactantigen.com/gene/human/CETN1-antibody.html	CETN1 - CEN1; CETN; CETN1; Centrin-1; EF-hand protein; centrin 1 - centrin, EF-hand protein, 1	NP_004057
PLK3	http://www.exactantigen.com/gene/human/PLK3-antibody.html	PLK3 - CNK; FGF-inducible kinase; FNK; PLK3; PRK; polo-like kinase 3 - polo-like kinase 3 (Drosophila)	NP_004064
DCTN1	http://www.exactantigen.com/gene/human/DCTN1-antibody.html	DCTN1 - DAP-150; DCTN1; DP-150; HMN7B; P135; dynactin 1; p150-glued - dynactin 1 (p150, glued homolog, Drosophila)	NP_004073
PRKAR2A	http://www.exactantigen.com/gene/human/PRKAR2A-antibody.html	PRKAR2A - MGC3606; PKR2; PRKAR2; PRKAR2A - protein kinase, cAMP-dependent, regulatory, type II, alpha	NP_004148
PRKAR2A	http://discover.nci.nih.gov/abminer/antibodyDetail.do?ID=147	PKARIIa - protein kinase, cAMP-dependent, regulatory, type II, alpha	NP_004148
AURKB	http://www.exactantigen.com/gene/human/AURKB-antibody.html	AURKB - AIK2; AIM-1; AIM1; ARK2; AURKB; AurB; IPL1; STK12; STK5; aurora-1; aurora-B - aurora kinase B	NP_004208
AURKB	http://discover.nci.nih.gov/abminer/antibodyDetail.do?ID=401	AIM-1 - aurora kinase B	NP_004208
TRIP11	http://www.exactantigen.com/gene/human/TRIP11-antibody.html	TRIP11 - CEV14; GMAP-210; TRIP11; TRIP230 - thyroid hormone receptor interactor 11	NP_004230
CETN2	http://www.exactantigen.com/gene/human/CETN2-antibody.html	CETN2 - CALT; CEN2; CETN2; caltractin - centrin, EF-hand protein, 2	NP_004335
CDC25B	http://www.exactantigen.com/gene/human/CDC25B-antibody.html	CDC25B - CDC25B - cell division cycle 25 homolog B (S. pombe)	NP_004349
CDC25B	http://discover.nci.nih.gov/abminer/antibodyDetail.do?ID=400	CDC25B - cell division cycle 25B	NP_004349
CETN3	http://www.exactantigen.com/gene/human/CETN3-antibody.html	CETN3 - CDC31 yeast homolog; CEN3; CETN3; MGC12502; MGC138245; centrin 3 - centrin, EF-hand protein, 3 (CDC31 homolog, yeast)	NP_004356
KIF2A	http://www.exactantigen.com/gene/human/KIF2A-antibody.html	KIF2A - HK2; KIF2; KIF2A - kinesin heavy chain member 2A	NP_004511
KIF11	http://www.exactantigen.com/gene/human/KIF11-antibody.html	KIF11 - EG5; HKSP; KIF11; KNSL1; TRIP5; kinesin-like 1 - kinesin family member 11	NP_004514
LATS1	http://www.exactantigen.com/gene/human/LATS1-antibody.html	LATS1 - LATS homolog 1; LATS1; WARTS; wts - LATS, large tumor suppressor, homolog 1 (Drosophila)	NP_004681
PLK1	http://www.exactantigen.com/gene/human/PLK1-antibody.html	PLK1 - PLK; PLK1; STPK13; polo like kinase; polo-like kinase - polo-like kinase 1 (Drosophila)	NP_005021
FEZ1	http://www.exactantigen.com/gene/human/FEZ1-antibody.html	FEZ1 - FEZ1; zygin 1 - fasciculation and elongation protein zeta 1 (zygin I)	NP_005094
HSP90AA1	http://www.exactantigen.com/gene/human/HSP90AA1-antibody.html	HSP90AA1 - FLJ31884; HSP86; HSP90A; HSP90AA1; HSP90N; HSPC1; HSPCA; HSPCAL1; HSPCAL4; HSPN; Hsp89; Hsp90; LAP2 - heat shock protein 90kDa alpha (cytosolic), class A member 1	NP_005339
HSP90AA1	http://discover.nci.nih.gov/abminer/antibodyDetail.do?ID=567	Hsp90 - heat shock 90kDa protein 1, alpha	NP_005339
ACTR1A	http://www.exactantigen.com/gene/human/ACTR1A-antibody.html	ACTR1A - ACTR1A; ARP1; actin-RPV; centractin alpha - ARP1 actin-related protein 1 homolog A, centractin alpha (yeast)	NP_005727
ACTR1A	http://www.abcam.com/index.html?datasheet=13796	ACTR1A antibody (ab13796)	NP_005727
ACTR1A	http://www.abcam.com/index.html?datasheet=11009	ACTR1A antibody (ab11009)	NP_005727
TXNDC9	http://www.exactantigen.com/gene/human/TXNDC9-antibody.html	TXNDC9 - APACD; TXNDC9; protein 1-4 - thioredoxin domain containing 9	NP_005774
KATNB1	http://www.exactantigen.com/gene/human/KATNB1-antibody.html	KATNB1 - KAT; KATNB1; katanin (80 kDa) - katanin p80 (WD repeat containing) subunit B 1	NP_005877
GOLGA3	http://www.exactantigen.com/gene/human/GOLGA3-antibody.html	GOLGA3 - GCP170; GOLGA3; MEA-2; SY2/SY10 protein; golgin-160; golgin-165 - golgi autoantigen, golgin subfamily a, 3	NP_005886
TUBA4A	http://www.exactantigen.com/gene/human/TUBA4A-antibody.html	TUBA4A - FLJ30169; H2-ALPHA; TUBA1; TUBA4A; tubulin, alpha 1 - tubulin, alpha 4a	NP_005991
TUBA4A	http://discover.nci.nih.gov/abminer/antibodyDetail.do?ID=4	Tubulin - tubulin, alpha 1 (testis specific) & tubulin, alpha 2 & tubulin, alpha 8 & tubulin, beta polypeptide & tubulin, beta 1 & tubulin, beta polypeptide 4, member Q	NP_005991
TUBA4A	http://discover.nci.nih.gov/abminer/antibodyDetail.do?ID=213	Tubulin-alpha - tubulin, alpha 1 (testis specific) & tubulin, alpha 2 & tubulin, alpha 8	NP_005991
TUBA4A	http://discover.nci.nih.gov/abminer/antibodyDetail.do?ID=214	Tubulin-beta - tubulin, beta polypeptide & tubulin, beta 1 & tubulin, beta polypeptide 4, member Q	NP_005991
TUBA1A	http://www.exactantigen.com/gene/human/TUBA1A-antibody.html	TUBA1A - B-ALPHA-1; FLJ25113; TUBA1A; TUBA3; hum-a-tub1; hum-a-tub2; tubulin, alpha 3 - tubulin, alpha 1a	NP_006000
TUBA1A	http://discover.nci.nih.gov/abminer/antibodyDetail.do?ID=4	Tubulin - tubulin, alpha 1 (testis specific) & tubulin, alpha 2 & tubulin, alpha 8 & tubulin, beta polypeptide & tubulin, beta 1 & tubulin, beta polypeptide 4, member Q	NP_006000
TUBA1A	http://discover.nci.nih.gov/abminer/antibodyDetail.do?ID=213	º	NP_006000
TUBA1A	http://discover.nci.nih.gov/abminer/antibodyDetail.do?ID=214	Tubulin-beta - tubulin, beta polypeptide & tubulin, beta 1 & tubulin, beta polypeptide 4, member Q	NP_006000
PCNT	http://www.exactantigen.com/gene/human/PCNT-antibody.html	PCNT - KEN; PCN; PCNT; PCNT2; PCNTB; PCTN2; pericentrin B; pericentrin-2; pericentrin-380 - pericentrin (kendrin)	NP_006022
PCNT	http://www.abcam.com/index.html?datasheet=4448	Pericentrin antibody (ab4448)	NP_006022
PCNT	http://www.abcam.com/index.html?datasheet=28144	Pericentrin antibody [mAbcam 28144] (ab28144)	NP_006022
?	http://www.exactantigen.com/gene/human/TUBB4-antibody.html	TUBB4 - TUBB4; TUBB5; beta-5; tubulin, beta, 5 - tubulin, beta 4	NP_006078
?	http://discover.nci.nih.gov/abminer/antibodyDetail.do?ID=4	Tubulin - tubulin, alpha 1 (testis specific) & tubulin, alpha 2 & tubulin, alpha 8 & tubulin, beta polypeptide & tubulin, beta 1 & tubulin, beta polypeptide 4, member Q	NP_006078
?	http://discover.nci.nih.gov/abminer/antibodyDetail.do?ID=213	Tubulin-alpha - tubulin, alpha 1 (testis specific) & tubulin, alpha 2 & tubulin, alpha 8	NP_006078
?	http://discover.nci.nih.gov/abminer/antibodyDetail.do?ID=214	Tubulin-beta - tubulin, beta polypeptide & tubulin, beta 1 & tubulin, beta polypeptide 4, member Q	NP_006078
?	http://www.exactantigen.com/gene/human/TUBB2C-antibody.html	TUBB2C - TUBB2; TUBB2C; tubulin, beta, 2 - tubulin, beta 2C	NP_006079
?	http://discover.nci.nih.gov/abminer/antibodyDetail.do?ID=4	Tubulin - tubulin, alpha 1 (testis specific) & tubulin, alpha 2 & tubulin, alpha 8 & tubulin, beta polypeptide & tubulin, beta 1 & tubulin, beta polypeptide 4, member Q	NP_006079
?	http://discover.nci.nih.gov/abminer/antibodyDetail.do?ID=213	Tubulin-alpha - tubulin, alpha 1 (testis specific) & tubulin, alpha 2 & tubulin, alpha 8	NP_006079
?	http://discover.nci.nih.gov/abminer/antibodyDetail.do?ID=214	Tubulin-beta - tubulin, beta polypeptide & tubulin, beta 1 & tubulin, beta polypeptide 4, member Q	NP_006079
RAPGEF3	http://www.exactantigen.com/gene/human/RAPGEF3-antibody.html	RAPGEF3 - 9330170P05Rik; CAMP-GEFI; EPAC; EPAC1; MGC21410; RAPGEF3; bcm910 - Rap guanine nucleotide exchange factor (GEF) 3	NP_006096
PCM1	http://www.exactantigen.com/gene/human/PCM1-antibody.html	PCM1 - PCM1; PTC4 - pericentriolar material 1	NP_006188
-	http://www.exactantigen.com/gene/human/PPP1R2-antibody.html	PPP1R2 - IPP2; MGC87148; PPP1R2 - protein phosphatase 1, regulatory (inhibitor) subunit 2	NP_006232
-	http://discover.nci.nih.gov/abminer/antibodyDetail.do?ID=438	Inhibitor 2 - protein phosphatase 1, regulatory (inhibitor) subunit 2	NP_006232
TACC1	http://www.exactantigen.com/gene/human/TACC1-antibody.html	TACC1 - DKFZp686K18126; Ga55; KIAA1103; TACC1 - transforming, acidic coiled-coil containing protein 1	NP_006274
TUBGCP3	http://www.exactantigen.com/gene/human/TUBGCP3-antibody.html	TUBGCP3 - GCP3; SPBC98; Spc98p; TUBGCP3 - tubulin, gamma complex associated protein 3	NP_006313
TACC3	http://www.exactantigen.com/gene/human/TACC3-antibody.html	TACC3 - ERIC1; MGC117382; MGC133242; TACC3 - transforming, acidic coiled-coil containing protein 3	NP_006333
C13orf24	http://www.exactantigen.com/gene/human/PIBF1-antibody.html	PIBF1 - KIAA1008; PIBF1; RP11-505F3.1 -progesterone immunomodulatory binding factor 1	NP_006337
SSSCA1	http://www.exactantigen.com/gene/human/SSSCA1-antibody.html	SSSCA1 - SSSCA1; p27 - Sjogren syndrome/scleroderma autoantigen 1	NP_006387
DCTN2	http://www.exactantigen.com/gene/human/DCTN2-antibody.html	DCTN2 - DCTN2; DCTN50; DYNAMITIN; RBP50; dynactin 2 - dynactin 2 (p50)	NP_006391
DCTN2	http://discover.nci.nih.gov/abminer/antibodyDetail.do?ID=653	Dynactin - dynactin 2 (p50)	NP_006391
PROCR	http://www.exactantigen.com/gene/human/PROCR-antibody.html	PROCR - APC receptor; CCCA; CCD41; CD201; CD201 antigen; EPCR; MGC23024; PROCR; bA42O4.2; centrocyclin - protein C receptor, endothelial (EPCR)	NP_006395
SDCCAG8	http://www.exactantigen.com/gene/human/SDCCAG8-antibody.html	SDCCAG8 - CCCAP; HSPC085; NY-CO-8; SDCCAG8 - serologically defined colon cancer antigen 8	NP_006633
SDCCAG8	http://www.abcam.com/index.html?datasheet=67098	SDCCAG8 antibody (ab67098)	NP_006633
TUBGCP2	http://www.exactantigen.com/gene/human/TUBGCP2-antibody.html	TUBGCP2 - GCP2; MGC138162; SPBC97; Spc97p; TUBGCP2 - tubulin, gamma complex associated protein 2	NP_006650
YWHAE	http://www.exactantigen.com/gene/human/YWHAE-antibody.html	YWHAE - 14-3-3 epsilon; 14-3-3E; FLJ45465; KCIP-1; MDCR; MDS; YWHAE - tyrosine 3-monooxygenase/tryptophan 5-monooxygenase activation protein, epsilon polypeptide	NP_006752
YWHAE	http://discover.nci.nih.gov/abminer/antibodyDetail.do?ID=5	14-3-3e - tyrosine 3-monooxygenase/tryptophan 5-monooxygenase activation protein, epsilon polypeptide	NP_006752
NUDT21	http://www.exactantigen.com/gene/human/NUDT21-antibody.html	NUDT21 - CFIM25; CPSF5; DKFZp686H1588; NUDT21 - nudix (nucleoside diphosphate linked moiety X)-type motif 21	NP_008937
CEP1	http://www.exactantigen.com/gene/human/CEP110-antibody.html	CEP110 - CEP1; CEP110; FAN; OTTHUMP00000022010; bA165P4.1; centriolin - centrosomal protein 110kDa	NP_008949
KATNA1	http://www.exactantigen.com/gene/human/KATNA1-antibody.html	KATNA1 - KATNA1 - katanin p60 (ATPase-containing) subunit A 1	NP_008975
FGFR10P	http://www.exactantigen.com/gene/human/FOP-antibody.html	FOP - FGFR1OP; FOP - FGFR1 oncogene partner	NP_008976
CEP250	http://www.exactantigen.com/gene/human/CEP250-antibody.html	CEP250 - C-NAP1; CEP2; CEP250; MGC88542 - centrosomal protein 250kDa	NP_009117
CEP250	http://www.abcam.com/index.html?datasheet=56853	CEP250 antibody (ab56853)	NP_009117
CHEK2	http://www.exactantigen.com/gene/human/CHEK2-antibody.html	CHEK2 - CDS1; CHEK2; CHK2; HuCds1; LFS2; OTTHUMP00000028871; PP1425; RAD53; protein kinase CHK2 - CHK2 checkpoint homolog (S. pombe)	NP_009125
CHEK2	http://discover.nci.nih.gov/abminer/antibodyDetail.do?ID=267	Chk2 Ab-1 - CHK2 checkpoint homolog (S. pombe)	NP_009125
CHEK2	http://discover.nci.nih.gov/abminer/antibodyDetail.do?ID=646	Chk2 - CHK2 checkpoint homolog (S. pombe)	NP_009125
DCTN3	http://www.exactantigen.com/gene/human/DCTN3-antibody.html	DCTN3 - DCTN-22; DCTN22; DCTN3; MGC111190; OTTHUMP00000045394; dynactin 3; dynactin light chain - dynactin 3 (p22)	NP_009165
BRCA1	http://www.exactantigen.com/gene/human/BRCA1-antibody.html	BRCA1 - BRCA1; BRCAI; BRCC1; IRIS; PSCP; RNF53 - breast cancer 1, early onset	NP_009227
BRCA1	http://discover.nci.nih.gov/abminer/antibodyDetail.do?ID=597	BRCA1 - breast cancer 1, early onset	NP_009227
CCT5	http://www.exactantigen.com/gene/human/CCT5-antibody.html	CCT5 - CCT-epsilon; CCT5; CCTE; KIAA0098; TCP-1-epsilon - chaperonin containing TCP1, subunit 5 (epsilon)	NP_036205
RABGAP1	http://www.exactantigen.com/gene/human/RABGAP1-antibody.html	RABGAP1 - DKFZp586D2123; GAPCENA; RABGAP1; RP11-123N4.2; TBC1D11 - RAB GTPase activating protein 1	NP_036329
RABGAP1	http://www.abcam.com/index.html?datasheet=56986	RABGAP1 antibody (ab56986)	NP_036329
ESPL1	http://www.exactantigen.com/gene/human/separase-antibody.html	separase - ESP1; ESPL1; FLJ46492; KIAA0165; SEPARIN; separase; separin, separase - extra spindle pole bodies homolog 1 (S. cerevisiae)	NP_036423
MAPRE1	http://www.exactantigen.com/gene/human/MAPRE1-antibody.html	MAPRE1 - EB1; MAPRE1; MGC117374; MGC129946 - microtubule-associated protein, RP/EB family, member 1	NP_036457
MAPRE1	http://www.abcam.com/index.html?datasheet=22707	MAPRE1 antibody [1A11/4] - Centrosome Marker (ab22707)	NP_036457
YWHAG	http://www.exactantigen.com/gene/human/YWHAG-antibody.html	YWHAG - 14-3-3 gamma; 14-3-3GAMMA; YWHAG - tyrosine 3-monooxygenase/tryptophan 5-monooxygenase activation protein, gamma polypeptide	NP_036611
YWHAG	http://discover.nci.nih.gov/abminer/antibodyDetail.do?ID=304	14.3.3 gamma (Ab-2) - tyrosine 3-monooxygenase/tryptophan 5-monooxygenase activation protein, gamma polypeptide	NP_036611
YWHAG	http://discover.nci.nih.gov/abminer/antibodyDetail.do?ID=305	14.3.3 gamma (Ab-3) - tyrosine 3-monooxygenase/tryptophan 5-monooxygenase activation protein, gamma polypeptide	NP_036611
HMMR	http://www.exactantigen.com/gene/human/RHAMM-antibody.html	RHAMM - CD168; HMMR; IHABP; MGC119494; MGC119495; RHAMM - hyaluronan-mediated motility receptor (RHAMM)	NP_036616
NME7	http://www.exactantigen.com/gene/human/NME7-antibody.html	NME7 - FLJ37194; NME7 - non-metastatic cells 7, protein expressed in (nucleoside-diphosphate kinase)	NP_037462
PPP2R1A	http://www.exactantigen.com/gene/human/PPP2R1A-antibody.html	PPP2R1A - MGC786; PPP2R1A; PR65A - protein phosphatase 2 (formerly 2A), regulatory subunit A , alpha isoform	NP_055040
PLK4	http://www.exactantigen.com/gene/human/PLK4-antibody.html	PLK4 - PLK4; SAK; STK18; Snk akin kinase; polo-like kinase 4 - polo-like kinase 4 (Drosophila)	NP_055079
MAPRE2	http://www.exactantigen.com/gene/human/MAPRE2-antibody.html	MAPRE2 - EB1; EB2; MAPRE2; RP1 - microtubule-associated protein, RP/EB family, member 2	NP_055083
GCP4	http://www.exactantigen.com/gene/human/TUBGCP4-antibody.html	TUBGCP4 - 76P; FLJ14797; GCP4; TUBGCP4 - tubulin, gamma complex associated protein 4	NP_055259
PDE4DIP	http://www.exactantigen.com/gene/human/PDE4DIP-antibody.html	PDE4DIP - CMYA2; DKFZp781J054; MGC75440; MMGL; PDE4DIP; myomegalin - phosphodiesterase 4D interacting protein (myomegalin)	NP_055459
CROCC	http://www.exactantigen.com/gene/human/CROCC-antibody.html	CROCC - CROCC; KIAA0445; OTTHUMP00000044629; rootletin - ciliary rootlet coiled-coil, rootletin	NP_055490
CEP57	http://www.exactantigen.com/gene/human/CEP57-antibody.html	CEP57 - CEP57; KIAA0092; PIG8; TSP57; translokin - centrosomal protein 57kDa	NP_055494
CEP57	http://www.abcam.com/index.html?datasheet=56734	CEP57 antibody (ab56734)	NP_055494
DLG7	http://www.exactantigen.com/gene/human/DLG7-antibody.html	DLG7 - DLG1; DLG7; HURP; KIAA0008 - discs, large homolog 7 (Drosophila)	NP_055565
DLG7	http://www.exactantigen.com/gene/human/CEP350-antibody.html	CEP350 - CAP350; CEP350; FLJ38282; FLJ44058; KIAA0480; OTTHUMP00000060646; gm133 - centrosomal protein 350kDa	NP_055625
CEP170	http://www.exactantigen.com/gene/human/CEP170-antibody.html	CEP170 - CEP170; FAM68A; KAB; KIAA0470 - centrosomal protein 170kDa	NP_055627
ANKRD26	http://www.exactantigen.com/gene/human/ANKRD26-antibody.html	ANKRD26 - ANKRD26; MGC163325; bA145E8.1 - ankyrin repeat domain 26	NP_055730
SPAST	http://www.exactantigen.com/gene/human/SPAST-antibody.html	SPAST - ADPSP; FSP2; KIAA1083; SPAST; SPG4; spastic paraplegia 4 - spastin	NP_055761
AZI1	http://www.exactantigen.com/gene/human/AZI1-antibody.html	AZI1 - AZ1; AZI1; Cep131 - 5-azacytidine induced 1	NP_055799
ALMS1	http://www.exactantigen.com/gene/human/ALMS1-antibody.html	ALMS1 - ALMS1; ALSS; DKFZp686A118; DKFZp686D1828; KIAA0328 - Alstrom syndrome 1	NP_055935
CLASP1	http://www.exactantigen.com/gene/human/CLASP1-antibody.html	CLASP1 - CLASP1; DKFZp686D1968; DKFZp686H2039; FLJ33821; FLJ41222; KIAA0622; MAST1; MGC131895; multiple asters 1 - cytoplasmic linker associated protein 1	NP_056097
WDR51A	http://www.exactantigen.com/gene/human/WDR51A-antibody.html	WDR51A - DKFZP434C245; MGC131902; WDR51A - WD repeat domain 51A	NP_056241
CAMK2A	http://www.exactantigen.com/gene/human/CAMK2A-antibody.html	CAMK2A - CAMK2A; CAMKA; KIAA0968 - calcium/calmodulin-dependent protein kinase (CaM kinase) II alpha	NP_057065
CAMK2A	http://discover.nci.nih.gov/abminer/antibodyDetail.do?ID=602	CaM Kinase II - calcium/calmodulin-dependent protein kinase (CaM kinase) II alpha	NP_057065
MPHOSPH1	http://www.exactantigen.com/gene/human/MPHOSPH1-antibody.html	MPHOSPH1 - DKFZp434B0435; DKFZp434P0810; KRMP1; MPHOSPH1; MPP-1; MPP1 - M-phase phosphoprotein 1	NP_057279
DCTN4	http://www.exactantigen.com/gene/human/DCTN4-antibody.html	DCTN4 - DCTN4; dynactin p62 subunit - dynactin 4 (p62)	NP_057305
AKAP11	http://www.exactantigen.com/gene/human/AKAP11-antibody.html	AKAP11 - AKAP11; AKAP220; DKFZp781I12161; FLJ11304; KIAA0629; PRKA11 - A kinase (PRKA) anchor protein 11	NP_057332
AKAP11	http://discover.nci.nih.gov/abminer/antibodyDetail.do?ID=141	AKAP220 - A kinase (PRKA) anchor protein 11	NP_057332
TUBD1	http://www.exactantigen.com/gene/human/delta-tubulin-antibody.html	delta tubulin - FLJ12709; TUBD; TUBD1; delta-tubulin - tubulin, delta 1	NP_057345
TUBE1	http://www.exactantigen.com/gene/human/epsilon-tubulin-antibody.html	epsilon tubulin - FLJ22589; OTTHUMP00000040425; TUBE; TUBE1; dJ142L7.2; epsilon-tubulin - tubulin, epsilon 1	NP_057346
MDM1	http://www.exactantigen.com/gene/human/MDM1-antibody.html	MDM1 - MDM1 - Mdm4, transformed 3T3 cell double minute 1, p53 binding protein (mouse)	NP_059136
NDE1	http://www.exactantigen.com/gene/human/NDE1-antibody.html	NDE1 - FLJ20101; HOM-TES-87; NDE1; NUDE; NUDE1 - nudE nuclear distribution gene E homolog 1 (A. nidulans)	NP_060138
THG1L	http://www.exactantigen.com/gene/human/ICF45-antibody.html	ICF45 - FLJ11601; FLJ20546; ICF45; THG1L - tRNA-histidine guanylyltransferase 1-like (S. cerevisiae)	NP_060342
CEP27	http://www.exactantigen.com/gene/human/CEP27-antibody.html	CEP27 - C15orf25; CEP27; FLJ10460; HsT17025 - centrosomal protein 27kDa	NP_060567
CEP72	http://www.exactantigen.com/gene/human/CEP72-antibody.html	CEP72 - CEP72; FLJ10565; KIAA1519; MGC5307 - centrosomal protein 72kDa	NP_060610
CDK5RAP2	http://www.exactantigen.com/gene/human/CDK5RAP2-antibody.html	CDK5RAP2 - C48; CDK5RAP2; Cep215; DKFZp686B1070; DKFZp686D1070; KIAA1633; MCPH3; OTTHUMP00000064031 - CDK5 regulatory subunit associated protein 2	NP_060719
GIMAP5	http://www.exactantigen.com/gene/human/GIMAP5-antibody.html	GIMAP5 - FLJ11296; GIMAP5; HIMAP3; IAN4; IAN4L1; IAN5; IMAP3; hIAN5 - GTPase, IMAP family member 5	NP_060854
CENPJ	http://www.exactantigen.com/gene/human/CPAP-antibody.html	CPAP - BM032; CEMPJ; CENPJ; CPAP; LAP; LIP1; MCPH6; MGC131581; MGC131582; MGC142222; MGC142224 - centromere protein J	NP_060921
CENPJ	http://www.abcam.com/index.html?datasheet=26052	CENPJ antibody (ab26052)	NP_060921
DISC1	http://www.exactantigen.com/gene/human/DISC1-antibody.html	DISC1 - DISC1; KIAA0457; SCZD9 - disrupted in schizophrenia 1	NP_061132
INCENP	http://www.exactantigen.com/gene/human/INCENP-antibody.html	INCENP - FLJ31633; INCENP; MGC111393 - inner centromere protein antigens 135/155kDa	NP_064623
KIF15	http://www.exactantigen.com/gene/human/KIF15-antibody.html	KIF15 - FLJ25667; HKLP2; KIF15; KNSL7; NY-BR-62; kinesin-like 7 - kinesin family member 15	NP_064627
TUBGCP6	http://www.exactantigen.com/gene/human/GCP6-antibody.html	GCP6 - GCP6; OTTHUMP00000028553; TUBGCP6 - tubulin, gamma complex associated protein 6	NP_065194
SCYL1	http://www.exactantigen.com/gene/human/SCYL1-antibody.html	SCYL1 - GKLP; HT019; MGC78454; NKTL; NTKL; P105; SCY1-like 1; SCYL1; TAPK; TEIF; TRAP - SCY1-like 1 (S. cerevisiae)	NP_065731
NIN	http://www.exactantigen.com/gene/human/ninein-antibody.html	ninein - KIAA1565; NIN; ninein; ninein isotype 2 - ninein (GSK3B interacting protein)	NP_065972
NIN	http://www.abcam.com/index.html?datasheet=4447	Ninein antibody - Centrosome Marker (ab4447)	NP_065972
NIN	http://www.abcam.com/index.html?datasheet=52473	Ninein antibody - Aminoterminal end (ab52473)	NP_065972
CTAG2	http://www.exactantigen.com/gene/human/CTAG2-antibody.html	CTAG2 - CAMEL; CTAG2; ESO2; LAGE-1; LAGE-1a protein; LAGE-2b; MGC138724; MGC3803 - cancer/testis antigen 2	NP_066274
LZTS1	http://www.exactantigen.com/gene/human/LZTS1-antibody.html	LZTS1 - leucine zipper, putative tumor suppressor 1	NP_066300
CDH23	http://www.exactantigen.com/gene/human/CDH23-antibody.html	CDH23 - CDH23; DFNB12; DKFZp434P2350; FLJ00233; FLJ36499; KIAA1774; KIAA1812; MGC102761; OTTHUMP00000044780; USH1D; cadherin 23; cadherin related 23; cadherin-23; otocadherin - cadherin-like 23	NP_071407
MLF1	http://www.exactantigen.com/gene/human/MLF1-antibody.html	MLF1 - MLF1 - myeloid leukemia factor 1	NP_071888
CENPH	http://www.exactantigen.com/gene/human/CENPH-antibody.html	CENPH - CENPH; NNF1; PMF1 - centromere protein H	NP_075060
FSD1	http://www.exactantigen.com/gene/human/FSD1-antibody.html	FSD1 - FSD1; GLFND; MGC3213; MIR1 - fibronectin type III and SPRY domain containing 1	NP_077309
NUP85	http://www.exactantigen.com/gene/human/NUP85-antibody.html	NUP85 - FLJ12549; NUP85; Nup75; frount; nucleoporin 85; nucleoporin Nup75 - nucleoporin 85kDa	NP_079120
NUP85	http://www.abcam.com/index.html?datasheet=4448	Pericentrin antibody (ab4448)	NP_079120
NUP85	http://www.abcam.com/index.html?datasheet=28144	Pericentrin antibody [mAbcam 28144] (ab28144)	NP_079120
NDEL1	http://www.exactantigen.com/gene/human/NUDEL-antibody.html	NUDEL - DKFZp451M0318; EOPA; MITAP1; NDEL1; NUDE-like protein; NUDEL; endooligopeptidase A - nudE nuclear distribution gene E homolog (A. nidulans)-like 1	NP_110435
MARK4	http://www.exactantigen.com/gene/human/MARK4-antibody.html	MARK4 - MAP/microtubule affinity-regulating kinase 4	NP_113605
TEKT3	http://www.exactantigen.com/gene/human/testicular-microtubules-related-protein-antibody.html	testicular microtubules related protein - FLJ32828; TEKT3 - tektin 3	NP_114104
CCNB1	http://www.exactantigen.com/gene/human/CCNB1-antibody.html	CCNB1 - CCNB; CCNB1 - cyclin B1	NP_114172
CCNB1	http://discover.nci.nih.gov/abminer/antibodyDetail.do?ID=53	Cyclin B1 (G2- & M-phase cyclin) Ab-3 - cyclin B1	NP_114172
CCNB1	http://discover.nci.nih.gov/abminer/antibodyDetail.do?ID=557	Cyclin B - cyclin B1	NP_114172
CCNB1	http://discover.nci.nih.gov/abminer/antibodyDetail.do?ID=52	Cyclin B1 (G2- & M-phase cyclin) Ab-1 - cyclin B1	NP_114172
JUB	http://www.exactantigen.com/gene/human/Ajuba-antibody.html	Ajuba - JUB; MGC15563; ajuba - jub, ajuba homolog (Xenopus laevis)	NP_116265
BBS4	http://www.exactantigen.com/gene/human/BBS4-antibody.html	BBS4 - BBS4 - Bardet-Biedl syndrome 4	NP_149017
MYO1G	http://www.exactantigen.com/gene/human/HA-2-antibody.html	HA 2 - HA-2; MGC142104; MYO1G - myosin IG	NP_149043
PML	http://www.exactantigen.com/gene/human/PML-antibody.html	PML - MYL; PML; PP8675; RNF71; TRIM19 - promyelocytic leukemia	NP_150241
CDC14A	http://www.exactantigen.com/gene/human/CDC14A-antibody.html	CDC14A - CDC14 homolog A; CDC14A; Cdc14A1; Cdc14A2; cdc14; hCDC14 - CDC14 cell division cycle 14 homolog A (S. cerevisiae)	NP_201569
TUBGCP5	http://www.exactantigen.com/gene/human/TUBGCP5-antibody.html	TUBGCP5 - GCP5; KIAA1899; TUBGCP5 - tubulin, gamma complex associated protein 5	NP_443135
CNTROB	http://www.exactantigen.com/gene/human/CNTROB-antibody.html	CNTROB - CNTROB; LIP8; PP1221; centrobin - centrobin, centrosomal BRCA2 interacting protein	NP_444279
CCDC5	http://www.exactantigen.com/gene/human/CCDC5-antibody.html	CCDC5 - CCDC5; FLJ21094; FLJ40084; HEI-C; HsT1461 - coiled-coil domain containing 5 (spindle associated)	NP_612452
WDR67	http://www.exactantigen.com/gene/human/WDR67-antibody.html	WDR67 - Gm85; MGC104222; MGC126773; MGC138159; MGC21654; WDR67 - WD repeat domain 67	NP_663622
AKAP9	http://www.exactantigen.com/gene/human/AKAP9-antibody.html	AKAP9 - AKAP120-like protein; AKAP350; AKAP450; AKAP9; CG-NAP; HYPERION; KIAA0803; MU-RMS-40.16A; PRKA9; YOTIAO - A kinase (PRKA) anchor protein (yotiao) 9	NP_671714
AKAP9	http://www.abcam.com/index.html?datasheet=32679	AKAP9 antibody [17G10] (ab32679)	NP_671714
AKAP9	http://www.abcam.com/index.html?datasheet=31307	AKAP9 antibody (ab31307)	NP_671714
AKAP9	http://www.abcam.com/index.html?datasheet=25805	AKAP9 antibody (ab25805)	NP_671714
CSNK1E	http://www.exactantigen.com/gene/human/CSNK1E-antibody.html	CSNK1E - CKI-epsilon; CSNK1E; HCKIE; MGC10398; OTTHUMP00000063258; OTTHUMP00000063263 - casein kinase 1, epsilon	NP_689407
CSNK1E	http://discover.nci.nih.gov/abminer/antibodyDetail.do?ID=619	Casein Kinase I epsilon - casein kinase 1, epsilon	NP_689407
C14orf145	http://www.exactantigen.com/gene/human/C14orf145-antibody.html	C14orf145 - chromosome 14 open reading frame 145	NP_689659
C14orf145	http://www.exactantigen.com/gene/human/C14orf145-antibody.html	C14orf145 - chromosome 14 open reading frame 145	NP_689659
NEDD1	http://www.exactantigen.com/gene/human/NEDD1-antibody.html	NEDD1 - FLJ35902; GCP-WD; NEDD1; TUBGCP7 - neural precursor cell expressed, developmentally down-regulated 1	NP_690869
UXT	http://www.exactantigen.com/gene/human/UXT-antibody.html	UXT - ART-27; UXT - ubiquitously-expressed transcript	NP_705582
IFT20	http://www.exactantigen.com/gene/human/IFT20-antibody.html	IFT20 - IFT20 - intraflagellar transport 20 homolog (Chlamydomonas)	NP_777547
PPP4R2	http://www.exactantigen.com/gene/human/PPP4R2-antibody.html	PPP4R2 - MGC131930; PPP4R2 - protein phosphatase 4, regulatory subunit 2	NP_777567
TUBB	http://www.exactantigen.com/gene/human/TUBB-antibody.html	TUBB - M40; MGC117247; MGC16435; OK/SW-cl.56; TUBB; TUBB1; TUBB5; beta 5-tubulin; beta Ib tubulin; beta-4 tubulin; tubulin beta-1 chain; tubulin beta-5 chain - tubulin, beta	NP_821133
RNF19	http://www.exactantigen.com/gene/human/RNF19A-antibody.html	RNF19A - DKFZp566B1346; DORFIN; RNF19; RNF19A; p38 protein - ring finger protein 19A	NP_904355
SAS6	http://www.exactantigen.com/gene/human/SAS-6-antibody.html	SAS 6 - FLJ22097; MGC119440; SAS-6; SAS6; SASS6 - spindle assembly 6 homolog (C. elegans)	NP_919268
TTC8	http://www.exactantigen.com/gene/human/TTC8-antibody.html	TTC8 - BBS8; TTC8 - tetratricopeptide repeat domain 8	NP_938051
AURKA	http://www.exactantigen.com/gene/human/AURKA-antibody.html	AURKA - AIK; ARK1; AURA; AURKA; AURORA2; BTAK; IPL1-related kinase; MGC34538; STK15; STK6; STK7; aurora-A - aurora kinase A	NP_940838
GLYAT	http://www.exactantigen.com/gene/human/glycine-N-acyltransferase-antibody.html	glycine N acyltransferase - ACGNAT; CAT; GAT; GLYAT - glycine-N-acyltransferase	NP_964011
EPB41	http://www.exactantigen.com/gene/human/EPB41-antibody.html	EPB41 - 4.1R; EL1; EPB41; HE - erythrocyte membrane protein band 4.1 (elliptocytosis 1, RH-linked)	NP_976218
TACC2	http://www.exactantigen.com/gene/human/TACC2-antibody.html	TACC2 - AZU-1; ECTACC; TACC2; anti zuai-1 - transforming, acidic coiled-coil containing protein 2	NP_996744
